# Supplementary material for: Organotrialkoxysilane-Functionalized Noble Metal Monometallic, Bimetallic, and Trimetallic Nanoparticle Mediated Non-Enzymatic Sensing of Glucose by Resonance Rayleigh Scattering
Source: Biosensors (Basel). 2021 Apr 15;11(4):122. doi: 10.3390/bios11040122 (PMC8071229; doi:10.3390/bios11040122)
Supplement: Supplementary file 1 [file biosensors-11-00122-s001.zip]

Archive with 1 entries (1 files):
- biosensors-1136444-supplementary.pdf
